# Supplementary material for: Dataset on the Mediterranean soils from the coastal region of the Lattakia governorate, Syria
Source: Data Brief. 2020 Feb 7;29:105254. doi: 10.1016/j.dib.2020.105254 (PMC7029165; doi:10.1016/j.dib.2020.105254)
Supplement: Multimedia component 1 [file mmc1.xml]

<?xml version="1.0" encoding="utf-8" standalone="no"?>
<data>
  <datasets>
    <author>safwan@agr.unideb.hu</author>
    <type>0</type>
    <dataset>
      <value>6</value>
      <reason>Other (please explain)</reason>
      <comments>all data were added in the main text </comments>
    </dataset>
  </datasets>
</data>
